# Supplementary material for: Structure–Piezoelectric Property Relationships of Thin Films Composed of Electrospun Aligned Poly(vinylidene fluoride) Nanofibers
Source: Nanomaterials (Basel). 2024 Mar 8;14(6):491. doi: 10.3390/nano14060491 (PMC10976099; doi:10.3390/nano14060491)
Supplement: Supplementary file 1 [file nanomaterials-14-00491-s001.zip]

Archive with 1 entries (1 files):
- nanomaterials-2827697-supplementary.pdf
